# Supplementary material for: Assessment of Blood and Semen Detection and DNA Collection from Swabs up to Three Months after Deposition on Five Different Cloth Materials
Source: Int J Mol Sci. 2024 Mar 20;25(6):3522. doi: 10.3390/ijms25063522 (PMC10971324; doi:10.3390/ijms25063522)
Supplement: Supplementary file 1 [file ijms-25-03522-s001.zip]

Archive with 2 entries (2 files):
- Supplementary Figures.docx
- Table S1. Statistical_analyses_FMP.xlsx
