# Supplementary material for: Assessment of Blood and Semen Detection and DNA Collection from Swabs up to Three Months after Deposition on Five Different Cloth Materials
Source: Int J Mol Sci. 2024 Mar 20;25(6):3522. doi: 10.3390/ijms25063522 (PMC10971324; doi:10.3390/ijms25063522)
Supplement: Supplementary file 1 [file ijms-25-03522-s001.zip › Table S1. Statistical_analyses_FMP.xlsx]

## Sheet: Band_intensity
Blood samples Band Intensity Lab Tests vs. Crime Scene
coin::wilcoxsign_test(subset(subset(df5, Test.Type == "Lab Test"), Body.Fluid == "Blood")$Rank ~ subset(subset(df5, Test.Type == "Crime Scene Test"), Body.Fluid == "Blood")$Rank, zero.method = "Wilcoxon")
	Asymptotic Wilcoxon Signed-Rank Test
data: y by x (pos,neg)
	stratified by block
Z = -1.45, p-value = 0.15
alternative hypothesis: true mu is not equal to 0
Semen samples Band Intensity Lab Tests vs. Crime Scene
coin::wilcoxsign_test(subset(subset(df5, Test.Type == "Lab Test"), Body.Fluid == "Semen")$Rank ~ subset(subset(df5, Test.Type == "Crime Scene Test"), Body.Fluid == "Semen")$Rank, zero.method = "Wilcoxon")
	Asymptotic Wilcoxon Signed-Rank Test
data: y by x (pos,neg)
Z = 2.4, p-value = 0.017
alternative hypothesis: true mu is not equal to 0
Kruskal-Wallis rank sum test
Blood Lab Test Band Intensity				Blood Crime Scene Test Band Intensity
data: Rank by Fabric		data: Rank by Time		data: Rank by Fabric		data: Rank by Time
chi squared = 23.74		chi-squared = 6.9857		chi squared = 12.609		chi-squared = 4.3894
df = 4		df = 2		df = 4		df = 2
p-value = 9.003E-05		p-value = 0.03041		p-value = 0.01335		p-value = 0.1114
Semen Lab Test Band Intensity				Semen Crime Scene Test Band Intensity
data: Rank by Fabric		data: Rank by Time		data: Rank by Fabric		data: Rank by Time
chi squared = 6.9972		chi-squared = 3.0306		chi squared = 5.2838		chi-squared = 0.66379
df = 4		df = 2		df = 4		df = 2
p-value = 0.136		p-value = 0.2197		p-value = 0.2594		p-value = 0.7176
Kruskal-Wallis rank sum test Blood Lab Tests by Fabric						Kruskal-Wallis rank sum test Semen Lab Tests by Fabric
Cotton black						Cotton black
data: Rank by Time						data: Rank by Time
Kruskal-Wallis chi-squared = 8, df = 2, p-value = 0.018						Kruskal-Wallis chi-squared = 0.8, df = 2, p-value = 0.67
Cotton white						Cotton white
data: Rank by Time						data: Rank by Time
Kruskal-Wallis chi-squared = 5.95, df = 2, p-value = 0.051						Kruskal-Wallis chi-squared = NA, df = 2, p-value = NA
Denim black						Denim black
data: Rank by Time						data: Rank by Time
Kruskal-Wallis chi-squared = 2.86, df = 2, p-value = 0.24						Kruskal-Wallis chi-squared = 4.56, df = 2, p-value = 0.1
Denim black						Denim black
data: Rank by Time						data: Rank by Time
Kruskal-Wallis chi-squared = 4.95, df = 2, p-value = 0.084						Kruskal-Wallis chi-squared = 5.6, df = 2, p-value = 0.061
Leather						Leather
data: Rank by Time						data: Rank by Time
Kruskal-Wallis chi-squared = 0.836, df = 2, p-value = 0.66						Kruskal-Wallis chi-squared = 6.71, df = 2, p-value = 0.046
Kruskal-Wallis rank sum test Blood Crime Scene by Fabric						Kruskal-Wallis rank sum test Semen Crime Scene by Fabric
Cotton black						Cotton black
data: Rank by Time						data: Rank by Time
Kruskal-Wallis chi-squared = 4.43, df = 2, p-value = 0.11						Kruskal-Wallis chi-squared = 5.6, df = 2, p-value = 0.061
Cotton white						Cotton white
data: Rank by Time						data: Rank by Time
Kruskal-Wallis chi-squared = 3.99, df = 2, p-value = 0.14						Kruskal-Wallis chi-squared = 5.63, df = 2, p-value = 0.06
Denim black						Denim black
data: Rank by Time						data: Rank by Time
Kruskal-Wallis chi-squared = 1.23, df = 2, p-value = 0.54						Kruskal-Wallis chi-squared = 4.6, df = 2, p-value = 0.1
Denim black						Denim black
data: Rank by Time						data: Rank by Time
Kruskal-Wallis chi-squared = 0.914, df = 2, p-value = 0.63						Kruskal-Wallis chi-squared = 2.4, df = 2, p-value = 0.3
Leather						Leather
data: Rank by Time						data: Rank by Time
Kruskal-Wallis chi-squared = 3.92, df = 2, p-value = 0.14						Kruskal-Wallis chi-squared = 4.41, df = 2, p-value = 0.11

## Sheet: DNA_Concentration
Wilcoxon rank sum exact test
data: concentration by Body.fluid
W = 266, p-value = 0.006051
alternative hypothesis: true location shift is not equal to 0
Kruskal-Wallis rank sum test Blood Samples
data: Concentration by Fabric
Kruskal-Wallis chi-sqared = 4.0559, df = 4, p-value = 0.3985
data: Concentration by Time
Kruskal-Wallis chi-sqared = 7.5277, df = 2, p-value = 0.02319
Kruskal-Wallis rank sum test Semen Samples
data: Concentration by Fabric
Kruskal-Wallis chi-sqared = 9.7978, df = 2, p-value = 0.04397
data: Concentration by Time
Kruskal-Wallis chi-sqared = 0.069677, df = 2, p-value = 0.9658

## Sheet: DNA_profiles
Shapiro-Wilk normality test - Total Peak Height							Cramer-von Mises test of goodness-of-fit - Total Peak Height
Blood							Blood
data: subset (df, Body.Fluid == "Blood")$TPH							Null hypothesis: Normal distribution
W = 0.81668, p-value < 2.2E-16							Parameters assumed to be fixed
							data: subset (df, Body.Fluid == "Blood")$TPH
							W = 231.83, p-value < 2.2E-16
Shapiro-Wilk normality test - Peak Height Ratio							Cramer-von Mises test of goodness-of-fit - Peak Height Ratio
Blood							Blood
data: subset (df, Body.Fluid == "Blood")$PeakHeightRatio							Null hypothesis: Normal distribution
W = 0.72511, p-value < 2.2E-16							Parameters assumed to be fixed
							data: subset(df, Body.Fluid == "Blood")$PeakHeightRatio
							W = 110.48, p-value < 2.2E-16
Shapiro-Wilk normality test - Total Peak Height							Cramer-von Mises test of goodness-of-fit - Total Peak Height
Semen							Semen
data: subset (df, Body.Fluid == "Semen")$TPH							Null hypothesis: Normal distribution
W = 0.77253, p-value < 2.2E-16							Parameters assumed to be fixed
							data: subset (df, Body.Fluid == "Semen")$TPH
							W = 240, p-value < 2.2E-16
Shapiro-Wilk normality test - Peak Height Ratio							Cramer-von Mises test of goodness-of-fit - Peak Height Ratio
Semen							Semen
data: subset (df, Body.Fluid == "Semen")$PeakHeightRatio							Null hypothesis: Normal distribution
W = 0.84116, p-value < 2.2E-16							Parameters assumed to be fixed
							data: subset(df, Body.Fluid == "Semen")$PeakHeightRatio
							W = 88.778, p-value < 2.2E-16
Kruskal-Wallis rank sum test							Kruskal-Wallis rank sum test
Blood							Blood
data: TPH by Fabric							data: PeakHeightRatio by Fabric
Kruskal-Wallis chi-squared = 65.6, df = 4, p-value = 1.924e-13							Kruskal-Wallis chi-squared = 1.8677, df = 4, p-value = 0.7601
data: TPH by Time							data: PeakHeightRatio by Time
Kruskal-Wallis chi-squared = 113.77, df = 2, p-value < 2.2e-16							Kruskal-Wallis chi-squared = 13.652, df = 2, p-value = 2.171E-05
Kruskal-Wallis rank sum test							Kruskal-Wallis rank sum test
Semen							Semen
data: TPH by Fabric							data: PeakHeightRatio by Fabric
Kruskal-Wallis chi-squared = 33.201, df = 4, p-value = 1.087e-06							Kruskal-Wallis chi-squared = 2.4209, df = 4, p-value = 0.6588
data: TPH by Time							data: PeakHeightRatio by Time
Kruskal-Wallis chi-squared = 32.237, df = 2, p-value 9.996e-08							Kruskal-Wallis chi-squared = 4.2347, df = 2, p-value 0.1204
